# Supplementary material for: Identification of plant promoter constituents by analysis of local distribution of short sequences
Source: BMC Genomics. 2007 Mar 8;8:67. doi: 10.1186/1471-2164-8-67 (PMC1832190; doi:10.1186/1471-2164-8-67)
Supplement: Additional file 7 — Relationship between Arabidopsis REG and PLACE entry (Table S6.xls). A table showing which octamer REG corresponds to which PLACE entry, and vice versa. [file 1471-2164-8-67-S7.xls]

## Sheet: Sheet1
Table S6 Relationship between Arabidopsis REG and PLACE entry
Arabidopsis REG is shown in octamer sequences in a column.
Asterisk means corresponding PLACE motif can be applied to the REG.
A degenerated base in PLACE motif (PLACE seq) is explained at the right side of the table.
Explanation of each PLACE entry can be found in Table III
PLACE Arabidopsis <= 9mer	>ACGTATERD1	>ABRELATERD1	>LTRECOREATCOR15	>SORLIP1AT	>SORLIP2AT	>WBOXATNPR1	>CACGTGMOTIF	>MYB2CONSENSUSAT	>MYBCORE	>SITEIIATCYTC	>ACGTABREMOTIFA2OSEM	>DPBFCOREDCDC3	>GADOWNAT	>WUSATAg	>CDA1ATCAB2	>EMBP1TAEM	>HEXAT	>UPRMOTIFIAT	>RAV1AAT	>DRECRTCOREAT	>ELRECOREPCRP1					B: C, G or T		summary
PLACE seq	ACGT	ACGTG	CCGAC	GCCAC	GGGCC	TTGAC	CACGTG	YAACKG	CNGTTR	TGGGCY	ACGTGKC	ACACNNG	ACGTGTC	TTAATGG	CAAAACGC	CACGTGGC	TGACGTGG	CCACGTCA	CAACA	RCCGAC	TTGACC					D: A, G or T		Regulon: 208
At REG
AAAAAGCC																										M: A or C		PLACE hit: 118
AAAACCGG																										S: C or G		% hit: 57%
AAAACGAC																										V: A, C or G
AAAACGCC																										W: A or T		PLACEAt<9mer: 48
AAAACGCG																										Y: C or T		Regulon hit: 18
AAAACGGC																										H: A, C or T
AAAAGCCC																										K: G or T
AAAAGGCC																										N: A, C, G or T
AAACCGAA																										R: A or G
AAACCGGA
AAACCGGT																										NOT found
AAACGACA																										>ARR1AT	NGATT
AAACGACG																										>ARFAT	TGTCTC
AAACGCGT																										>HEXAMERATH4	CCGTCG
AAACGCTG																										>IBOX	GATAAG
AAACGGCA																										>MYB1AT	WAACCA
AAACGGCG																										>MYB2AT	TAACTG
AAAGCCCA										*																>MYCATERD1	CATGTG
AAAGGCCC					*																					>MYCATRD22	CACATG
AAAGTCAA						*																				>PREATPRODH	ACTCAT
AAATACCC																										>RAV1BAT	CACCTG
AAATGACG																										>SREATMSD	TTATCC
AAATGGGC																										>TBOXATGAPB	ACTTTG
AACACGTG	*	*					*					*														>AGCBOXNPGLB	AGCCGCC
AACCCGAC			*																							>GAREAT GARE	TAACAAR
AACCCGGT																										>LEAFYATAG	CCAATGT
AACCGAAC																										>LTREATLTI78	ACCGACA
AACCGACT			*																	*						>MYBATRD22	CTAACCA
AACCGCGT																										>SORLIP5AT	GAGTGAG
AACCGGAA																										>ABREZMRAB28	CCACGTGG
AACCGGAC																										>CCA1ATLHCB1	AAMAATCT
AACCGGAT																										>E2FANTRNR	TTTCCCGC
AACCGGGT																										>L1BOXATPDF1	TAAATGYA
AACCGGTC																										>OCTAMERMOTIFTAH3H4	CGCGGATC
AACGACAC																										>PIATGAPB	GTGATCAC
AACGACGA																										>RYREPEATVFLEB4	CATGCATG
AACGACGC																										>UP2ATMSD	AAACCCTA
AACGACGT	*																									>ZDNAFORMINGATCAB1	ATACGTGT
AACGGCCC					*
AACGGCGT
AACGGGCC					*
AAGCCACG				*
AAGCCCAA										*
AAGCCCAC										*
AAGCCCAT										*
AAGCCCTA
AAGCGCGT
AAGGCCCA					*					*
AAGGGTAT
AATACCCC
AATACCCT
AATAGCCC
AATAGGCC
AATGGGCC					*					*
AATGGGCT										*
AATTGGGC
ACACGCGC												*
ACACGCGT												*
ACACGTCA	*	*
ACACGTGA	*	*					*					*
ACACGTGG	*	*					*					*
ACAGGCCC					*
ACCACGTG	*	*
ACCCCTGA
ACCCCTTA
ACCCGACC			*
ACCCTAGA
ACCGAACC
ACCGGAAA
ACCGGGTC
ACCGGTTA									*
ACCGGTTC
ACCGTCAG
ACCGTTAG								*	*
ACGACACC
ACGACACG
ACGACGCC
ACGACGTC	*
ACGCCACG				*
ACGCGCCG
ACGCTGCG
ACGGCACG
ACGGCCCA					*					*
ACGGCGTC
ACGGGCCT					*
ACGGTTTA
ACGTCACG	*
ACGTCAGC	*
ACGTCATC	*
ACGTCGTC	*
ACGTGACA	*	*
ACGTGGAA	*	*
ACGTGGAC	*	*
ACGTGGAT	*	*
ACGTGGCA	*	*		*							*
ACGTGGCG	*	*		*							*
ACGTGGCT	*	*		*							*
ACGTGTAC	*	*
ACGTGTCA	*	*									*		*
ACGTGTCC	*	*									*		*
ACGTGTCG	*	*									*		*
ACGTGTCT	*	*									*		*
ACGTGTGA	*	*
ACTGGGCC					*					*
AGAGGCCC					*
AGATGGGC
AGCCCAAA										*
AGCCCAAC										*
AGCCCAAT										*
AGCCCACT										*
AGCCCATA										*
AGCGCGTG
AGGCCCAA					*					*
AGGCCCAC					*					*
AGGCCCAG					*					*
AGGCCCAT					*					*
AGGCCTAT
AGGGCCCA					*					*
AGGGGTAA
AGTCGGTC			*																	*
AGTTGGGC
ATAAACCG
ATAAAGCC
ATAACCGG									*
ATAAGCCC
ATAAGGCC
ATAAGGGC
ATAATGGG
ATAGGCCC					*
ATATGGGC
ATATTGGG
ATCCAACG
ATCGGCCC					*
ATGACACG
ATGACGTG	*	*
ATGCCACG				*
ATGGCCCA					*					*
ATGGGCCA					*					*
ATGGGCCC					*					*
ATGGGCCG					*					*
ATGGGCTA										*
ATTAGGCC
ATTGCCAC				*
ATTGGCCC					*
ATTGGGCC					*					*
ATTTGGGC
CAAAACGC															*
CAAACCGG
CAAAGCCC
CAAAGGCC
CAACGGTC								*	*
CAAGCCCA										*
CAAGGCCC					*
CAATGGGC
CAATTGGG
CACACGTG	*	*					*					*
CACCCCAC
CACGCGCC
CACGTCAC	*	*
CACGTCAG	*	*
CACGTGAC	*	*					*
CACGTGCG	*	*					*
CACGTGGA	*	*					*
CACGTGGC	*	*		*			*				*					*
CACGTGGG	*	*					*
CACGTGTA	*	*										*
CACGTGTC	*	*					*				*	*	*
CAGGCCCA					*					*
CATGGGCC					*					*
CATTGGGC
CCAAACCG
CCAATAAG
CCACGTAG	*	*
CCACGTCA	*	*															*	*
CCACGTCG	*	*
CCAGGCCC					*
CCATGGGC
CCATTAAG														*
CCCAATAA
CCCAATAG
CCCAATTA
CCCATATA
CCCATGGG
CCCATTAA														*
CCCATTAG
CCCATTTA
CCCGACCC			*
CCCGGCCC					*
CCCGGGTC
CCGAACCA
CCGAACCG
CCGACCCG			*
CCGACTTA			*
CCGCCACG				*
CCGCGTGA
CCGCGTTA
CCGGCCCA					*					*
CCGGGTCG
CCGGTATA
CCGGTTAA									*
CCGGTTCA
CCGGTTCG
CCGGTTTA
CCGTCAGA
CCGTCCGA
CCGTTAAA								*	*
CCGTTGGA								*	*
CGAACCGA
CGACATCG
CGACCCGA
CGCGCGAG
CGCGTGAA
CGGACCCG
CGGCCCAA					*					*
CGGGTCGA
CGGTTAAA									*
CGGTTAAG									*
CGGTTCAA
CGGTTTAA
CGGTTTAC
CGGTTTAG
CGTAATTA
CGTGGCAA				*
CGTGGCAC				*
CGTGGCAG				*
CGTGGCGA				*
CGTGTCAC
CGTTTTGA
CTAAGCCC
CTAAGGCC
CTAGGCCC					*
CTGGGCCA					*					*
CTGGGCCC					*					*
CTTAGGCC
CTTGGGCC					*					*
GAAACGAC
GAACCGGA
GAACCGGC
GAAGCCCA										*
GAATGGGC
GACACGTA	*	*									*		*
GACACGTC	*	*									*		*
GACCCGAA
GACCCGAC			*
GACGTGGC	*	*		*							*
GAGCCCAA										*
GAGGCCCA					*					*
GATGGGCC					*					*
GCCACGTA	*	*		*							*
GCCCAAAA
GCCCAAAC
GCCCAACA																			*
GCCCAATA
GCCCACTA
GCCCAGCC
GCCCAGTA
GCCCATAA
GCCCATCA
GCCCATTA
GCCCGTTA								*	*
GCCGTTTA
GCCTTTAA
GCGCGTGA
GCGTTTTA
GGACCCAC
GGCCCAAA					*					*
GGCCCAAC					*					*
GGCCCACA					*					*
GGCCCAGA					*					*
GGCCCATA					*					*
GGCCTAAA
GGCCTAAC
GGCCTATA
GGCCTTAA
GGCCTTAC
GGCCTTTA
GGCTTTAA
GGCTTTTA
GGGACCCA
GGGCCATA					*
GGGCCCAA					*					*
GGGCCCTA					*
GGGCCGAA					*
GGGCCGTA					*
GGGCCTAA					*
GGGCCTAC					*
GGGCCTCA					*
GGGCCTGA					*
GGGCCTTA					*
GGGCTTTA
GGGTCAAA						*															*
GGGTCCCA
GGTCCCAC
GTCGTTTA
GTGGCCCA				*	*					*
TAAACCGA
TAACCGGA									*
TAAGCCCA										*
TAAGGGTA
TAGGCCCA					*					*
TCAGCCCA										*
TCGGCCCA					*					*
TCGGGTCA
TGAGCCCA										*
TGGCCCAA					*					*
TGGGCCAA					*					*
TGGGCCCA					*					*
TGGGCTAA										*
